# Supplementary material for: Transcriptomic profiling of nematode parasites surviving vaccine exposure
Source: Int J Parasitol. 2018 Apr;48(5):395–402. doi: 10.1016/j.ijpara.2018.01.004 (PMC5909036; doi:10.1016/j.ijpara.2018.01.004)
Supplement: Supplementary Table S1 [file mmc3.xlsx]

## Sheet: Sheet1
Supplementary Table S1. Faecal egg count (FEC) and worm volumes recovered at necropsy and RNA-seq library details.
Sheep ID	Group	FEC17	FEC20	FEC23	FEC27	FEC29	Worm volume (mL)	Number of males available for RNAseq	RNAseq library size
C_1	C	0	159	1881	5715	7812	9	10	11617210
C_2	C	18	1080	1575	4554	10089	3	10	11983512
C_3	C	1	14	1116	2241	3708	6	10	11397785
C_4	C	102	1818	1656	4923	6030	12	10	8411138
C_5	C	0	228	1683	3519	4518	3	10	10485931
C_6	C	0	13	729	2592	3330	7	10	11627840
V_1	V	0	0	0	0	0	1	7	11673469
V_2	V	0	0	24	34	144	2	10	11147222
V_3	V	0	0	2	3	31	1	10	11876035
V_4	V	0	1	0	4	54	3	10	12298240
V_5	V	0	1	172	1026	1647	6	10	11459627
V_6	V	0	1	2	234	468	4	7	6122970
Groups: C, control; V, vaccinated.
FEC17, 20, 23, 27, 29 correspond to FEC values measured at 17, 20, 23, 27, 29 days p.i.
