# Supplementary material for: Transcriptomic profiling of nematode parasites surviving vaccine exposure
Source: Int J Parasitol. 2018 Apr;48(5):395–402. doi: 10.1016/j.ijpara.2018.01.004 (PMC5909036; doi:10.1016/j.ijpara.2018.01.004)
Supplement: Supplementary Table S2 [file mmc4.xlsx]

## Sheet: Sheet1
Supplementary Table S2. List of primer sequences used for quantitative reverse transcription PCR (qRT-PCR) validation
Gene	Product	F primer	Tm (ºC)	R primer	Tm (ºC)	cDNA (bp)	Genomic (bp)
HCOI01736400	cathepsin B (cysteine protease, peptidase C1A)	CCTAGTGCTTGCGCTTTGTC	59.8 ºC	AGGTGTCGGAGTGGATCTC	59.5 ºC	163	292
HCOI01549900	serpin (serine protease inhibitor)	GCGATTTTCGAGCGAGACTC	59.4 ºC	ATATCGGACAGGTCAGCATTGT	59.4 ºC	179	322
HCOI01283800	cathepsin B (cysteine protease, peptidase C1A)	ATAGCCACAATGTGCAGCACA	59.5 ºC	GTGCAGTTAGCCCAGTGAG	59.5 ºC	139	356
HCOI01760600	gpd	CCACTGTCGAAAAGGCATCG	59.4 ºC	TAGCCAAAGGAGCGAGACAG	59.4 ºC	180	306
HCOI01464300	ama	ATGGGAGGTCGTGAAGGTC	59.5 ºC	GTGGGCTTCATAGTGGGCA	59.5 ºC	213	275
F, forward; R, reverse; Tm, melting temperature.
