# Supplementary material for: Transcriptomic profiling of nematode parasites surviving vaccine exposure
Source: Int J Parasitol. 2018 Apr;48(5):395–402. doi: 10.1016/j.ijpara.2018.01.004 (PMC5909036; doi:10.1016/j.ijpara.2018.01.004)
Supplement: Supplementary Table S3 [file mmc5.xlsx]

## Sheet: Sheet1
Supplementary Table S3. Complete list of differentially expressed Haemonchus contortus genes
Gene.stable.ID	log2 fold change	S.E.	Adujsted P value	Gene description	Caenorhabditis elegans WS254 gene name
HCOI00569100	-2.38561	0.286138	1.61e-13	Glycoside hydrolase domain containing protein [Source:UniProtKB/TrEMBL;Acc:U6P060]
HCOI00731700	-1.37922	0.251967	1.72e-05		ZK154.1
HCOI01762300	-1.16553	0.23959	0.0002604	ISE/inbred ISE genomic scaffold, scaffold_pathogens_Hcontortus_scaffold_545 [Source:UniProtKB/TrEMBL;Acc:U6PRC0]
HCOI05000825	-1.14414	0.266176	0.00227766	NA	NA
HCOI00755300	-1.14085	0.266077	0.00236553	C-type lectin domain containing protein [Source:UniProtKB/TrEMBL;Acc:U6NZ30]
HCOI02049600	-0.734318	0.12328	1.47e-06	Gamma interferon inducible lysosomal thiol reductase GILT domain containing protein [Source:UniProtKB/TrEMBL;Acc:U6PTX8]	ZK669.2
HCOI02123100	0.599475	0.109976	1.86e-05	Actin-binding WH2 domain containing protein [Source:UniProtKB/TrEMBL;Acc:U6PXN8]	T24B8.4
HCOI01333500	0.69379	0.123082	7.56e-06	Peptidase M13 domain containing protein [Source:UniProtKB/TrEMBL;Acc:U6PJX8]
HCOI01624100	0.708237	0.130891	2.21e-05		pcp-2, pcp-3, pcp-4
HCOI02085200	0.709177	0.157166	0.00101256	Peptidase M1 domain containing protein [Source:UniProtKB/TrEMBL;Acc:U6NH11]	T07F10.1
HCOI00594900	0.770861	0.14174	1.94e-05	Hexokinase domain containing protein [Source:UniProtKB/TrEMBL;Acc:U6NTH1]	hxk-2
HCOI00380700	0.781526	0.168112	0.000603779	GPS domain containing protein [Source:UniProtKB/TrEMBL;Acc:U6NPL6]	mth-1, mth-2
HCOI01472000	0.802494	0.155445	7.08e-05	C. briggsae CBR-EFF-1 protein [Source:UniProtKB/TrEMBL;Acc:U6PDM8]	aff-1
HCOI01591500	0.813424	0.148132	1.64e-05	Proteinase inhibitor I25 and Proteinase inhibitor I29 and Peptidase C1A domain containing protein [Source:UniProtKB/TrEMBL;Acc:U6PK15]	tag-196
HCOI01624000	0.829923	0.171039	0.000270241		pcp-2, pcp-3, pcp-4
HCOI00658600	0.842157	0.112202	8.24e-11	Peptidase C1A domain containing protein [Source:UniProtKB/TrEMBL;Acc:U6NYJ7]
HCOI01606800	0.860977	0.172716	0.000160959	Peptidase C1A domain containing protein [Source:UniProtKB/TrEMBL;Acc:U6PMK5]
HCOI01134500	0.866019	0.169435	8.96e-05	C-type lectin domain containing protein [Source:UniProtKB/TrEMBL;Acc:U6PAY8]
HCOI05001868	0.874807	0.162642	2.59e-05	NA	NA
HCOI00939600	0.890785	0.15282	2.95e-06	Protein TTM-4 [Source:UniProtKB/TrEMBL;Acc:U6P7H5]
HCOI01451400	0.912548	0.202242	0.00101256	Late embryogenesis abundant protein and Protein-tyrosine phosphatase domain containing protein [Source:UniProtKB/TrEMBL;Acc:U6PD31]
HCOI00658500	0.921785	0.188882	0.000245574	Peptidase C1A domain containing protein [Source:UniProtKB/TrEMBL;Acc:U6NV94]
HCOI05004149	0.968653	0.181678	3.28e-05	NA	NA
HCOI00798100	1.06713	0.222517	0.000331486	GPCR and Peptidase M13 domain containing protein [Source:UniProtKB/TrEMBL;Acc:U6NYZ6]	nep-17
HCOI01957200	1.07807	0.170671	1.65e-07	Aminoacyl-tRNA synthetase and BTB:POZ domain containing protein [Source:UniProtKB/TrEMBL;Acc:U6PV37]	lars-2
HCOI01554400	1.10206	0.166449	2.65e-08	Ureohydrolase domain containing protein [Source:UniProtKB/TrEMBL;Acc:U6PLK7]	T21F4.1
HCOI02186100.2	1.11857	0.211316	3.96e-05	NA	NA
HCOI00382000	1.16475	0.206442	7.55e-06	Myo-inositol-1-phosphate synthase domain containing protein [Source:UniProtKB/TrEMBL;Acc:U6NKU3]	inos-1
HCOI01293300	1.199	0.206635	3.34e-06
HCOI00504600	1.21238	0.194856	2.91e-07	Transthyretin domain containing protein [Source:UniProtKB/TrEMBL;Acc:U6NWB0]	ttr-45, ttr-46
HCOI01128900	1.22889	0.247414	0.000168146	ISE/inbred ISE genomic scaffold, scaffold_pathogens_Hcontortus_scaffold_284 [Source:UniProtKB/TrEMBL;Acc:U6P5D8]
HCOI01909200	1.28081	0.22649	7.45e-06	ISE/inbred ISE genomic scaffold, scaffold_pathogens_Hcontortus_scaffold_8375 [Source:UniProtKB/TrEMBL;Acc:U6PUH1]
HCOI02138600	1.28974	0.163067	3.84e-12	Peptidase M13 domain containing protein [Source:UniProtKB/TrEMBL;Acc:U6PUB3]	nep-22
HCOI00525600	1.30217	0.238552	1.82e-05	Na dependent nucleoside transporter and Nucleoside recognition domain containing protein [Source:UniProtKB/TrEMBL;Acc:U6NV85]	slc-28.1, slc-28.2
HCOI01047000	1.35294	0.197797	7.34e-09	CUB domain containing protein [Source:UniProtKB/TrEMBL;Acc:U6P5Q6]
HCOI01143100	1.36491	0.169946	1.59e-12	Peptidase C1A domain containing protein [Source:UniProtKB/TrEMBL;Acc:U6PBP4]
HCOI05004086	1.43614	0.225219	1.28e-07	NA	NA
HCOI00041100	1.45249	0.256075	6.97e-06	Protein LYS-8 [Source:UniProtKB/TrEMBL;Acc:U6PXW3]
HCOI01204700	1.45544	0.247573	2.27e-06	Transthyretin domain containing protein [Source:UniProtKB/TrEMBL;Acc:U6PD69]	ttr-54
HCOI02136200	1.55306	0.283606	1.72e-05	Peptidase S28 domain containing protein [Source:UniProtKB/TrEMBL;Acc:U6PU82]	pcp-2, pcp-3, pcp-4
HCOI00456500	1.77923	0.262089	9.88e-09	Theromacin [Source:UniProtKB/TrEMBL;Acc:U6NRH3]
HCOI01908300	1.80608	0.26395	7.34e-09	Peptidase S28 domain containing protein [Source:UniProtKB/TrEMBL;Acc:U6PPE8]	pcp-2, pcp-3, pcp-4
HCOI01443200	1.85444	0.274808	1.23e-08		T23F4.2
HCOI02009300	1.88762	0.231782	7.09e-13	ISE/inbred ISE genomic scaffold, scaffold_pathogens_Hcontortus_scaffold_64 [Source:UniProtKB/TrEMBL;Acc:U6PNR4]
HCOI01144300	1.93111	0.19269	9.06e-20	Peptidase C1A domain containing protein [Source:UniProtKB/TrEMBL;Acc:U6P4H2]
HCOI01129200	1.98404	0.235657	9.37e-14	Peptidase C1A domain containing protein [Source:UniProtKB/TrEMBL;Acc:U6P8X0]
HCOI01908300.2	1.98898	0.277185	8.9e-10	NA	NA
HCOI01945600	2.01934	0.219178	1.56e-16	Peptidase A1 domain containing protein [Source:UniProtKB/TrEMBL;Acc:U6PP66]
HCOI01623600	2.0253	0.285064	1.38e-09
HCOI01283800	2.15373	0.243122	2.4e-15	Peptidase C1A domain containing protein [Source:UniProtKB/TrEMBL;Acc:U6P6R9]
HCOI01549900	2.20328	0.24285	4.31e-16	Protease inhibitor I4 domain containing protein [Source:UniProtKB/TrEMBL;Acc:U6PNP0]	srp-1, srp-2, srp-3, srp-6, srp-7, srp-8
HCOI01736400	2.48647	0.200226	3.08e-31
