# Supplementary material for: Transcriptomic profiling of nematode parasites surviving vaccine exposure
Source: Int J Parasitol. 2018 Apr;48(5):395–402. doi: 10.1016/j.ijpara.2018.01.004 (PMC5909036; doi:10.1016/j.ijpara.2018.01.004)
Supplement: Supplementary Table S4 [file mmc6.xlsx]

## Sheet: Sheet1
Supplementary Table S4. Transcript count of the six most differentially expressed genes in pools of male Haemonchus contortus worms from each sheep
Pool name	HCOI00569100	HCOI01283800	HCOI01549900	HCOI01623600	HCOI01736400	HCOI01945600
V_5	0	93148	2000	29	4712	3183
V_4	1	46956	943	18	3645	2102
V_6	1	49258	521	44	2755	1343
V_2	2	39389	1693	27	4409	2350
V_1	0	83248	2694	48	3666	5706
V_3	6	36480	3067	42	5596	4072
C_3	81	7746	222	1	700	489
C_1	25	12412	310	2	775	699
C_5	75	7121	147	0	392	374
C_2	53	6626	257	3	389	697
Pool names: C, control; V, vaccinated.
