# Supplementary material for: Transcriptomic profiling of nematode parasites surviving vaccine exposure
Source: Int J Parasitol. 2018 Apr;48(5):395–402. doi: 10.1016/j.ijpara.2018.01.004 (PMC5909036; doi:10.1016/j.ijpara.2018.01.004)
Supplement: Supplementary Table S5 [file mmc7.xlsx]

## Sheet: Sheet1
Supplementary Table S5. Significant enriched Gene Ontology (GO) terms associated with differentially expressed genes
GO ID	GO term	Annotateda	Significantb	Expectedc	P value
GO:0070011	peptidase activity, acting on L-amino ac...	573	17	1.78	4.0e-15
GO:0008233	peptidase activity	591	17	1.84	6.7e-15
GO:0016787	hydrolase activity	1209	18	3.76	5.1e-11
GO:0008234	cysteine-type peptidase activity	98	8	0.3	2.8e-10
GO:0008236	serine-type peptidase activity	78	6	0.24	9.6e-08
GO:0017171	serine hydrolase activity	78	6	0.24	9.6e-08
GO:0003824	catalytic activity	2887	20	8.98	1.4e-06
GO:0008237	metallopeptidase activity	212	3	0.66	0.027
GO:0004222	metalloendopeptidase activity	100	2	0.31	0.038
aThe total number of genes being annotated with a particular GO term in the genome.
bThe total number of differentially expressed genes with a given GO term.
cThe number of genes expected to belong to the differentially expressed gene.
