# Supplementary material for: Transcriptomic profiling of nematode parasites surviving vaccine exposure
Source: Int J Parasitol. 2018 Apr;48(5):395–402. doi: 10.1016/j.ijpara.2018.01.004 (PMC5909036; doi:10.1016/j.ijpara.2018.01.004)
Supplement: Supplementary Table S6 [file mmc8.xlsx]

## Sheet: Sheet1
Supplementary Table S6. Differentially expressed Haemonchus contortus genes obtained after discarding vaccinated sample V_5 from the analysis
Gene stable ID	log2 fold change	S.E.	Adjusted P value	Gene description	Caenorhabditis elegans WS254 gene name	Rank in the analysis including V_5 sample
HCOI01623600	4.790589	0.7594185	0.186191			5
HCOI00504300	3.720218	0.6942246	30.2635	Metridin ShK toxin domain containing protein [Source:UniProtKB/TrEMBL;Acc:U6NSJ4]	K03A11.6	N/a
HCOI01908300.2	3.498119	0.4709875	0.000168299			7
HCOI01549900	2.916616	0.3416352	4.17208e-08	Protease inhibitor I4 domain containing protein [Source:UniProtKB/TrEMBL;Acc:U6PNP0]	srp-1, srp-2, srp-3, srp-6, srp-7, srp-8	3
HCOI01736400	2.911640	0.2533422	2.17274e-20			1
HCOI01283800	2.747899	0.3247405	6.6562e-08	Peptidase C1A domain containing protein [Source:UniProtKB/TrEMBL;Acc:U6P6R9]		4
HCOI01908300	2.747479	0.4050203	0.011119	Peptidase S28 domain containing protein [Source:UniProtKB/TrEMBL;Acc:U6PPE8]	pcp-2, pcp-4	12
HCOI00456500	2.653741	0.3952066	0.0168064	Theromacin [Source:UniProtKB/TrEMBL;Acc:U6NRH3]		13
HCOI01129200	2.599077	0.3220568	1.52072e-06	Peptidase C1A domain containing protein [Source:UniProtKB/TrEMBL;Acc:U6P8X0]		8
HCOI01945600	2.490839	0.2878162	1.88173e-08	Peptidase A1 domain containing protein [Source:UniProtKB/TrEMBL;Acc:U6PP66]		6
HCOI02009300	2.431213	0.3137011	1.74158e-05	ISE/inbred ISE genomic scaffold, scaffold_pathogens_Hcontortus_scaffold_64 [Source:UniProtKB/TrEMBL;Acc:U6PNR4]		10
HCOI01144300	2.214069	0.2422012	4.67493e-10	Peptidase C1A domain containing protein [Source:UniProtKB/TrEMBL;Acc:U6P4H2]		9
HCOI00569100	-4.881416	0.6650061	0.000293728	Glycoside hydrolase domain containing protein [Source:UniProtKB/TrEMBL;Acc:U6P060]		2
